# Supplementary material for: CRISPR/Cas9-mediated gene editing to confer turnip mosaic virus (TuMV) resistance in Chinese cabbage (Brassica rapa)
Source: Hortic Res. 2023 Apr 21;10(6):uhad078. doi: 10.1093/hr/uhad078 (PMC10261878; doi:10.1093/hr/uhad078)
Supplement: Web_Material_uhad078 [file web_material_uhad078.zip]

Archive with 1 entries (1 files):
- 2022-11-22-supply file ver1.pptx
